# Supplementary material for: Keep Calm and Carry On: Improved Frustration Tolerance and Processing Speed by Transcranial Direct Current Stimulation (tDCS)
Source: PLoS One. 2015 Apr 2;10(4):e0122578. doi: 10.1371/journal.pone.0122578 (PMC4383541; doi:10.1371/journal.pone.0122578)
Supplement: S1 Dataset — (XLS) [file pone.0122578.s001.xls]

## Sheet: S1_Dataset
subject#	Alter	group	base	block_1	block_2	Panas1prä	Panas2prä	Panas3prä	Panas4prä	Panas5prä	Panas6prä	Panas7prä	Panas8prä	Panas9prä	Panas10prä	Panas11prä	Panas12prä	Panas13prä	Panas14prä	Panas15prä	Panas16prä	Panas17prä	Panas18prä	Panas19prä	Panas20prä	Panas1post	Panas2post	Panas3post	Panas4post	Panas5post	Panas6post	Panas7post	Panas8post	Panas9post	Panas10post	Panas11post	Panas12post	Panas13post	Panas14post	Panas15post	Panas16post	Panas17post	Panas18post	Panas19post	Panas20post	Err_sum.1	Err_sum.2	Err_sum.3	Nges.1
4	25	0	2399	2191	1934	4	1	3	3	2	3	1	1	1	2	3	2	4	1	4	1	3	4	3	1	2	2	2	2	4	2	1	2	2	2	2	3	2	2	2	1	2	2	2	3	18	21	16	102
7	31	0	2377	2364	2136	4	1	4	4	2	3	1	1	1	2	3	1	3	1	4	3	3	4	2	2	3	2	3	2	3	2	1	2	3	2	2	4	2	2	2	2	2	2	2	2	30	25	26	123
13	26	0	2255	2280	2009	3	2	4	3	1	3	2	1	1	2	3	2	3	1	3	2	3	3	2	1	2	1	3	1	3	2	2	2	2	2	2	3	1	2	1	2	1	3	1	3	22	19	21	130
14	29	0	2384	2265	2289	4	2	3	3	1	1	1	1	1	1	1	3	2	1	4	2	2	3	1	4	4	2	4	2	3	1	1	1	2	2	1	3	1	2	2	1	1	3	1	3	27	26	20	123
16	19	0	2397	2269	2285	4	1	3	1	2	1	1	1	2	3	1	3	1	3	1	4	1	4	1	4	3	2	4	3	4	1	1	1	1	1	2	3	2	1	2	3	1	3	1	3	32	26	18	122
28	24	0	2581	2487	2585	2	1	1	1	1	1	1	1	1	1	1	4	1	1	1	1	1	2	1	4	3	1	1	1	4	1	1	1	2	1	1	4	1	2	1	1	1	3	1	3	20	27	29	114
29	25	0	2988	2952	2751	4	1	1	1	2	1	1	1	2	1	1	2	1	2	1	2	1	3	1	4	4	2	2	2	3	1	1	1	1	1	1	5	2	1	4	2	2	4	1	5	17	16	22	99
31	21	0	2877	3178	3184	3	1	1	2	1	1	1	1	3	1	1	2	1	1	2	3	1	3	1	3	3	1	1	2	3	1	1	1	1	1	2	2	2	1	1	1	1	1	1	3	26	21	17	102
34	23	0	2228	1989	1969	3	1	1	2	1	1	1	1	3	4	1	2	1	2	2	3	2	3	1	3	3	1	1	1	3	1	1	1	4	5	1	4	1	3	1	4	1	3	1	4	24	24	23	131
43	36	0	2100	2010	1943	3	2	4	1	1	1	2	1	1	3	1	2	3	1	4	1	2	3	2	1	3	1	3	2	1	2	1	1	1	3	1	1	2	1	3	1	2	3	1	1	24	21	23	139
44	50	0	2265	2145	1992	3	4	3	1	1	3	1	1	1	2	1	1	1	1	3	1	3	5	1	1	3	3	4	3	1	3	1	1	1	3	1	1	2	1	3	1	3	5	1	1	23	20	25	130
45	20	0	2752	2418	2523	3	1	5	3	1	1	1	1	1	1	1	1	2	1	3	1	4	3	1	1	4	1	4	3	1	1	1	1	1	2	2	1	3	1	4	1	3	3	1	1	21	10	20	107
47	23	0	2042	1874	1818	4	1	4	4	2	4	1	1	1	3	3	2	4	2	4	2	4	4	2	3	3	1	4	3	4	3	1	1	1	4	3	1	3	2	4	2	2	3	3	2	17	22	20	144
222	24	0	2258.14	2477.5	2152.9	4	1	5	3	1	3	1	1	1	2	3	1	3	1	4	1	3	3	1	1	3	1	4	3	2	3	1	1	1	2	3	1	3	1	3	1	3	3	1	1	16	21	28	130
2	22	1	2567.26	2101.42	2159.85	4	4	5	3	3	3	1	1	2	3	2	3	3	1	2	1	4	3	2	1	3	1	2	2	2	2	2	2	2	2	2	2	1	1	1	1	1	1	2	2	14	11	11	114
10	25	1	2113	2005	1916	4	2	3	4	1	2	1	2	1	3	4	1	3	1	4	2	3	3	1	1	3	2	2	2	2	2	2	3	3	3	2	2	2	2	2	3	2	2	2	2	23	16	25	138
21	27	1	2360	1988.59	1772.89	3	1	1	2	1	1	1	1	1	1	1	3	1	1	2	2	1	3	2	4	4	1	1	2	2	1	2	1	2	3	1	2	1	1	2	2	2	2	1	3	15	12	16	104
26	32	1	2063	1877	1871	4	1	1	1	1	1	1	1	2	1	1	3	1	2	2	5	1	3	1	4	5	1	2	1	2	1	1	1	4	4	1	1	1	2	2	3	1	4	1	4	23	23	27	142
27	28	1	2781	2440	2416	4	1	1	1	1	1	1	1	3	1	1	4	1	2	1	2	1	4	1	4	4	1	1	1	1	1	1	1	3	1	1	1	1	2	1	2	1	3	1	3	17	14	10	105
33	24	1	2056	1852	1830	2	1	1	2	3	1	1	1	1	3	1	2	1	1	2	3	1	2	1	2	3	1	2	1	1	1	1	1	1	3	1	3	1	1	1	1	1	3	1	3	22	25	24	141
36	25	1	2654	2411	2165	4	1	4	4	1	3	1	1	1	3	4	1	3	1	4	2	3	3	1	1	4	1	4	4	2	5	4	1	1	4	4	1	2	1	4	2	4	4	1	1	24	23	22	111
37	36	1	2826	3032	2816	4	1	4	2	1	3	1	1	1	3	2	1	2	1	3	2	3	4	1	2	4	1	4	3	1	3	1	1	1	3	3	1	3	1	4	1	3	3	1	1	24	20	18	103
38	23	1	1836	1643	1658	2	1	3	2	1	3	1	1	1	1	1	1	2	1	3	1	2	3	1	1	2	1	2	1	2	3	1	1	1	2	1	1	1	1	3	1	2	3	2	1	14	21	27	159
39	61	1	3128	2767	2531	3	1	4	3	1	3	1	1	1	2	1	1	2	1	4	1	3	3	1	1	5	1	5	5	1	5	1	1	1	4	5	1	5	1	5	1	4	5	1	5	37	31	25	93
40	23	1	2478	2230	2508	4	2	3	3	1	3	1	1	1	3	1	2	2	1	4	2	3	3	3	1	3	2	2	2	1	2	1	1	1	3	2	2	2	1	3	2	3	2	2	2	21	21	18	119
333	36	1	2922.77	2768.22	2593.86	2	1	4	3	1	1	1	1	1	2	2	2	3	1	1	2	2	1	3	1	2	1	2	1	2	1	1	2	2	1	1	3	1	1	1	2	1	1	3	1	15	12	15	100
444	25	1	2864.71	2352.8	2404.8	4	2	3	4	1	3	1	1	1	3	3	1	3	1	4	2	5	4	1	1	4	1	4	5	1	3	1	1	1	4	5	1	4	1	5	1	4	5	1	1	23	23	20	103
555	18	1	2519.13	2261.83	2375.81	2	2	4	3	1	1	1	1	1	2	1	1	2	1	3	3	3	4	1	2	1	1	4	2	1	1	1	1	1	2	1	1	2	1	2	1	1	2	1	1	14	27	20	116
[truncated: 11 more columns]
